# Supplementary material for: Palliative Care Landscape in the COVID-19 Era: Bibliometric Analysis of Global Research
Source: Healthcare (Basel). 2022 Jul 20;10(7):1344. doi: 10.3390/healthcare10071344 (PMC9318933; doi:10.3390/healthcare10071344)
Supplement: Supplementary file 1 [file healthcare-10-01344-s001.zip]

Archive with 1 entries (1 files):
- healthcare-1811620-supplementary.pdf
